# Supplementary material for: Tailoring Architecture of Carbon Aerogel via Self-Assembly Template for Balanced Mechanical and Thermal Insulation Performance
Source: Nanomaterials (Basel). 2025 Dec 13;15(24):1874. doi: 10.3390/nano15241874 (PMC12735542; doi:10.3390/nano15241874)
Supplement: Supplementary file 1 [file nanomaterials-15-01874-s001.zip]

Archive with 1 entries (1 files):
- nanomaterials-4003263-supplementary.pdf
